# Supplementary material for: Extracorporeal Photopheresis in Dermatological Diseases
Source: Int J Mol Sci. 2024 Mar 5;25(5):3011. doi: 10.3390/ijms25053011 (PMC10932455; doi:10.3390/ijms25053011)
Supplement: Supplementary file 1 [file ijms-25-03011-s001.zip]

Archive with 1 entries (1 files):
- ijms-2874330-supplementary.pdf
